# Supplementary material for: Multi-omics insights implicate the remodeling of the intestinal structure and microbiome in aging
Source: Front Genet. 2024 Nov 12;15:1450064. doi: 10.3389/fgene.2024.1450064 (PMC11588687; doi:10.3389/fgene.2024.1450064)
Supplement: Supplementary file 8 [file DataSheet1.csv]

Taxonomy	Log2FoldChange	lfcSE	stat	Pvalue	Padj	Change
A2	3.532518964	1.014066886	-3.483516733	0.004039758	0.101723467	Up
Turicibacter	3.099838487	1.336630392	-2.319144099	0.037308531	0.34858992	Up
Lachnospiraceae_UCG-001	2.114793988	0.847971955	-2.493943315	0.026894143	0.301431617	Up
Candidatus_Saccharimonas	3.117151254	0.608341072	-5.12401907	0.000195348	0.054651655	Up
[Eubacterium]_xylanophilum_group	1.585816502	0.697710855	-2.272884951	0.040650904	0.34858992	Up
Christensenellaceae_R-7_group	2.181221952	0.881192464	-2.475307088	0.027855067	0.301431617	Up
Colidextribacter	1.563069055	0.394271344	-3.964450061	0.001616852	0.089425857	Up
GCA-900066575	1.721976939	0.640771485	-2.687349516	0.018638043	0.245535963	Up
Anaerotruncus	1.441279226	0.490996943	-2.935413849	0.011592194	0.195135262	Up
Lachnospiraceae_UCG-006	2.186359626	0.591711248	-3.694977292	0.002695738	0.100979439	Up
Rikenellaceae_RC9_gut_group	1.831562555	0.671816509	-2.726283932	0.017304116	0.238324877	Up
Butyricicoccus	1.585426138	0.658095969	-2.409110848	0.031542277	0.318576999	Up
Monoglobus	1.61902373	0.40887063	-3.959745731	0.001631264	0.089425857	Up
Oscillibacter	1.66785717	0.413287878	-4.035582119	0.001414172	0.089425857	Up
Lachnoclostridium	1.653780797	0.480297549	-3.443242216	0.004364373	0.101723467	Up
Acetitomaculum	3.500261881	1.359903773	-2.573904088	0.023122162	0.270629373	Up
Anaerostipes	3.337100289	1.196919163	-2.788074911	0.015376663	0.23295645	Up
Butyrivibrio	2.633411962	1.166849429	-2.256856708	0.041873757	0.34858992	Up
Family_XIII_AD3011_group	2.286324403	0.679654718	-3.363949871	0.005082546	0.110000827	Up
Family_XIII_UCG-001	1.301863563	0.531297638	-2.450346978	0.029193942	0.305026362	Up
UCG-005	2.279630826	0.477099029	-4.778108291	0.000360737	0.054651655	Up
UCG-009	2.544851193	0.798099435	-3.18863926	0.00712166	0.143857523	Up
Gemella	-1.834099559	0.806495474	2.274159765	0.040555109	0.34858992	Down
UCG-004	2.440659923	1.06508878	-2.291508435	0.039272515	0.34858992	Up
Harryflintia	2.246751386	0.633831229	-3.544715506	0.003592591	0.100979439	Up
unidentified_Ruminococcaceae	2.894752105	0.796045805	-3.636413992	0.003014552	0.100979439	Up
Enterococcus	-2.265561051	1.007827743	2.247964563	0.042567086	0.34858992	Down
Fournierella	2.176844277	0.797248641	-2.730445892	0.017167173	0.238324877	Up
Acetatifactor	2.567722512	0.726542254	-3.534168174	0.00366592	0.100979439	Up
Paracoccus	1.569370061	0.721957505	-2.173770686	0.048788788	0.369575068	Up
Novosphingobium	1.567830228	0.556949605	-2.815030685	0.014603371	0.232885345	Up
[Anaerorhabdus]_furcosa_group	1.667633553	0.736448508	-2.264426549	0.041291954	0.34858992	Up
Anaerofustis	1.512914591	0.573261921	-2.639133242	0.020429632	0.257924102	Up
Anaerofilum	1.898299597	0.623981108	-3.042238894	0.009439898	0.178768066	Up
probable_genus_10	1.194618649	0.4645389	-2.571622418	0.023222322	0.270629373	Up
Lachnospiraceae_UCG-008	2.078948999	0.544155578	-3.820504802	0.002123047	0.091897611	Up
Lawsonella	1.94492433	0.496625448	-3.916280043	0.001770809	0.089425857	Up
[Eubacterium]_cellulosolvens_group	1.248103722	0.417510004	-2.989398366	0.010449768	0.186251747	Up
